# Supplementary material for: Preventing Cisplatin-Induced Neuropathy and Related Emotional Disorders with the Coadministration of Duloxetine and Hydrogen-Rich Water in Male and Female Mice
Source: Antioxidants (Basel). 2025 Aug 16;14(8):1004. doi: 10.3390/antiox14081004 (PMC12383221; doi:10.3390/antiox14081004)
Supplement: Supplementary file 1 [file antioxidants-14-01004-s001.zip]

Archive with 1 entries (1 files):
- antioxidants-3717389-supplementary.pdf
